# Supplementary material for: Analysis of Multi-Layer RNA Modification Patterns for the Characterization of Tumor Immune Microenvironment in Hepatocellular Carcinoma
Source: Front Cell Dev Biol. 2021 Nov 10;9:761391. doi: 10.3389/fcell.2021.761391 (PMC8631434; doi:10.3389/fcell.2021.761391)
Supplement: Supplementary file 1 [file Table2.XLSX]

## Sheet: Table S2
Table S2 Samples clustering in TCGA cohort
sample	Overall Survival (OS)	OS-status	Progression-Free Survival (PFS)	pfs-status	gender	age	stage T	stage N	stage M	stage	grade	Cluster_writer	Cluster_gene	WM score
TCGA-2Y-A9GT	1624	1	386	1	1	51	T1	NX	MX	I	G2	Cluster_1	gene.Cluster_A	0.10911
TCGA-2Y-A9GU	1939	0	0	0	0	55	T1	NX	MX	I	G2	Cluster_1	gene.Cluster_A	-1.21805
TCGA-2Y-A9GV	2532	1	387	1	0	54	T1	NX	MX	I	G1	Cluster_1	gene.Cluster_A	-0.113698
TCGA-2Y-A9GW	1271	1	387	1	1	64	T1	N0	MX	I	G2	Cluster_1	gene.Cluster_A	0.982587
TCGA-2Y-A9GX	2442	0	390	1	1	68	T1	NX	MX	I	G2	Cluster_1	gene.Cluster_A	0.436434
TCGA-2Y-A9GY	757	1	391	1	0	64	T2	NX	MX	II	G3	Cluster_2	gene.Cluster_B	4.17598
TCGA-2Y-A9GZ	848	1	393	1	0	82	T2	NX	MX	II	G2	Cluster_1	gene.Cluster_A	0.888359
TCGA-2Y-A9H0	3675	0	0	0	1	49	T3	N0	M0	III	G1	Cluster_1	gene.Cluster_A	0.259045
TCGA-2Y-A9H1	1229	1	394	1	1	58	T1	NX	MX	I	G2	Cluster_1	gene.Cluster_A	-0.130557
TCGA-2Y-A9H2	1731	0	0	0	0	64	T1	N0	MX	I	G3	Cluster_2	gene.Cluster_B	3.66855
TCGA-2Y-A9H3	1516	0	395	1	1	45	T2	NX	MX	II	G1	Cluster_1	gene.Cluster_A	-1.41142
TCGA-2Y-A9H4	1452	0	0	0	1	68	T1	N0	MX	I	G2	Cluster_1	gene.Cluster_A	-0.183444
TCGA-2Y-A9H5	555	1	398	1	0	59	T1	N0	MX	I	G3	Cluster_1	gene.Cluster_A	0.349231
TCGA-2Y-A9H6	357	0	1	0	0	68	T1	NX	MX	I	G2	Cluster_1	gene.Cluster_A	-0.0380389
TCGA-2Y-A9H7	1168	0	398	1	0	81	T1	N0	MX	I	G2	Cluster_1	gene.Cluster_A	0.401852
TCGA-2Y-A9H9	697	0	406	1	1	70	T1	N0	MX	I	G2	Cluster_1	gene.Cluster_A	0.172222
TCGA-2Y-A9HA	36	1	6	0	1	70	T2	NX	MX	II	G2	Cluster_2	gene.Cluster_B	7.43973
TCGA-2Y-A9HB	260	0	6	0	1	66	T1	NX	MX	I	G2	Cluster_1	gene.Cluster_A	0.0699896
TCGA-3K-AAZ8	396	0	408	1	1	65	T3	NX	MX	III	G1	Cluster_1	gene.Cluster_A	-0.0203825
TCGA-4R-AA8I	262	1	409	1	1	66	T2	NX	MX	II	G2	Cluster_2	gene.Cluster_B	3.11457
TCGA-5C-A9VG	328	0	6	0	1	58	T2	N0	M0	II	G2	Cluster_2	gene.Cluster_A	0.0592196
TCGA-5C-A9VH	322	0	8	0	1	70	T1	N0	M0	I	G2	Cluster_2	gene.Cluster_A	-56.6702
TCGA-5R-AA1C	520	0	9	0	1	57	T2	N0	M0	II	G2	Cluster_2	gene.Cluster_A	0.183939
TCGA-5R-AA1D	449	0	9	0	0	17	T3	N0	M0	III	G3	Cluster_1	gene.Cluster_A	-0.916397
TCGA-5R-AAAM	46	1	10	0	0	65	T2	N0	M0	II	G2	Cluster_1	gene.Cluster_A	-0.0321103
TCGA-BC-4072	1490	1	410	1	0	74	T3	N0	M0	III	G3	Cluster_2	gene.Cluster_B	3.73784
TCGA-BC-4073	849	0	11	0	1	73	T3	N0	MX	III	G3	Cluster_2	gene.Cluster_B	-14.7668
TCGA-BC-A10X	770	1	12	0	0	52	T3	N0	MX	III	G2	Cluster_1	gene.Cluster_A	0.71661
TCGA-BC-A10Z	34	1	12	0	0	62	T1	N0	MX	I	G2	Cluster_1	gene.Cluster_A	0.786704
TCGA-BC-A216	1351	0	15	0	0	62	T3	NX	M0	III	G2	Cluster_2	gene.Cluster_B	-24.5903
TCGA-BC-A217	1397	1	15	0	0	75	T2	NX	M0	II	G3	Cluster_2	gene.Cluster_B	2.68256
TCGA-BC-A3KG	680	0	438	1	0	68	T2	N0	M0	II	G3	Cluster_2	gene.Cluster_B	-10.2105
TCGA-BC-A5W4	547	1	444	1	1	69	T3	NX	M0	III	G3	Cluster_1	gene.Cluster_A	0.368053
TCGA-BC-A69H	444	0	19	0	1	64	T2	NX	M0	II	G3	Cluster_2	gene.Cluster_B	2.54602
TCGA-BC-A69I	387	0	20	0	1	69	T1	N0	M0	I	G1	Cluster_1	gene.Cluster_A	-0.00466856
TCGA-BC-A8YO	562	0	447	1	0	66	T4	N0	M0	III	G3	Cluster_2	gene.Cluster_B	2.42911
TCGA-BD-A3EP	409	0	20	0	0	75	T1	N0	M0	I	G2	Cluster_2	gene.Cluster_A	-1.237
TCGA-BD-A3ER	1115	0	452	1	1	62	T2	NX	MX	II	G2	Cluster_1	gene.Cluster_A	0.0871479
TCGA-CC-5258	129	1	22	0	1	48	T2	N0	M0	II	G2	Cluster_2	gene.Cluster_B	3.11203
TCGA-CC-5259	250	0	455	1	0	60	T4	N0	M0	III	G2	Cluster_1	gene.Cluster_A	-0.226666
TCGA-CC-5260	87	1	23	0	0	61	T4	N0	M0	III	G1	Cluster_2	gene.Cluster_B	7.9281
TCGA-CC-5261	97	1	27	0	1	44	T2	N0	M0	II	G2	Cluster_2	gene.Cluster_B	2.23385
TCGA-CC-5262	103	1	28	0	1	67	T4	N0	M0	III	G1	Cluster_2	gene.Cluster_A	0.722338
TCGA-CC-5263	129	1	30	0	1	35	T3	N0	M0	III	G1	Cluster_2	gene.Cluster_B	13.7297
TCGA-CC-5264	102	1	31	0	1	71	T3	N0	M0	III	G2	Cluster_2	gene.Cluster_B	5.83425
TCGA-CC-A123	219	0	458	1	0	24	T3	N0	M0	III	G1	Cluster_1	gene.Cluster_A	-0.035125
TCGA-CC-A1HT	101	1	34	0	1	50	T3	N0	M0	III	G3	Cluster_2	gene.Cluster_B	16.8395
TCGA-CC-A3M9	300	1	469	1	1	45	T3	N0	M0	III	G3	Cluster_2	gene.Cluster_B	8.85279
TCGA-CC-A3MA	303	1	474	1	1	61	T3	N0	M0	III	G2	Cluster_2	gene.Cluster_B	3.38726
TCGA-CC-A3MB	315	1	475	1	1	36	T3	N0	M0	III	G1	Cluster_2	gene.Cluster_A	0.151624
TCGA-CC-A3MC	363	0	476	1	1	54	T3	N0	M0	III	G2	Cluster_1	gene.Cluster_A	0.554404
TCGA-CC-A5UC	347	1	478	1	1	63	T3	N0	M0	III	G3	Cluster_2	gene.Cluster_B	1.63118
TCGA-CC-A5UD	304	1	479	1	1	45	T3	N0	M0	III	G2	Cluster_2	gene.Cluster_B	5.66784
TCGA-CC-A5UE	272	1	480	1	1	48	T4	N0	M0	III	G2	Cluster_2	gene.Cluster_A	2.77544
TCGA-CC-A7IE	217	1	483	1	1	57	T3	N0	M0	III	G2	Cluster_1	gene.Cluster_B	1.64344
TCGA-CC-A7IF	649	1	486	1	1	59	T3	N0	M0	III	G1	Cluster_1	gene.Cluster_A	0.944304
TCGA-CC-A7IG	299	1	489	1	1	47	T2	N0	M0	II	G2	Cluster_2	gene.Cluster_B	2.99012
TCGA-CC-A7IH	365	0	36	0	1	58	T3	N0	M0	III	G1	Cluster_1	gene.Cluster_A	-1.95954
TCGA-CC-A7II	399	0	491	1	1	54	T3	N0	M0	III	G3	Cluster_2	gene.Cluster_B	-44.5041
TCGA-CC-A7IJ	382	0	37	0	1	56	T2	N0	M0	II	G3	Cluster_2	gene.Cluster_B	-104.375
TCGA-CC-A7IK	262	1	498	1	1	59	T3	N0	M0	III	G3	Cluster_2	gene.Cluster_B	3.15353
TCGA-CC-A7IL	278	1	502	1	1	61	T3	N0	M0	III	G1	Cluster_1	gene.Cluster_A	-0.0590059
TCGA-CC-A8HS	300	1	505	1	1	18	T3	N1	M0	III	G1	Cluster_2	gene.Cluster_B	1.30153
TCGA-CC-A8HT	140	1	507	1	1	74	T3	N0	M0	III	G2	Cluster_2	gene.Cluster_B	3.73233
TCGA-CC-A8HU	344	1	512	1	0	39	T3	N0	M0	III	G3	Cluster_2	gene.Cluster_A	1.17678
TCGA-CC-A8HV	279	1	519	1	0	51	T2	N0	M0	II	G2	Cluster_2	gene.Cluster_B	2.04658
TCGA-CC-A9FS	211	0	520	1	1	55	T2	N0	M0	II	G2	Cluster_1	gene.Cluster_A	-0.867648
TCGA-CC-A9FW	248	0	535	1	1	68	T3	N0	M0	III	G2	Cluster_2	gene.Cluster_B	1.31231
TCGA-DD-A113	2425	0	537	1	0	55	T2	N0	M0	II	G3	Cluster_1	gene.Cluster_A	0.161019
TCGA-DD-A115	2542	1	538	1	1	53	T3	N0	M0	III	G2	Cluster_1	gene.Cluster_A	0.143516
TCGA-DD-A116	1622	1	549	1	1	68	T3	N0	M0	III	G3	Cluster_1	gene.Cluster_A	0.946426
TCGA-DD-A118	3437	0	552	1	0	77	T2	N0	M0	II	G2	Cluster_1	gene.Cluster_A	-0.305905
TCGA-DD-A119	223	1	44	0	1	40	T3	N0	M1	IV	G3	Cluster_1	gene.Cluster_A	0.596358
TCGA-DD-A11A	79	0	46	0	1	67	T1	N0	M0	I	G3	Cluster_1	gene.Cluster_A	-1.0408
TCGA-DD-A11C	662	0	48	0	1	69	T1	N0	M0	I	G3	Cluster_1	gene.Cluster_A	0.0346902
TCGA-DD-A11D	1560	1	554	1	0	57	T1	N0	M0	I	G2	Cluster_1	gene.Cluster_A	0.0434788
TCGA-DD-A1EA	2415	0	555	1	1	68	T2	N0	M0	II	G2	Cluster_2	gene.Cluster_A	0.0521598
TCGA-DD-A1EB	2017	0	561	1	0	72	T1	N0	M0	I	G2	Cluster_1	gene.Cluster_A	-1.64453
TCGA-DD-A1EC	602	0	566	1	0	20	T1	N0	M0	I	G3	Cluster_2	gene.Cluster_B	-7.98631
TCGA-DD-A1ED	2301	0	49	0	1	68	T1	N0	M0	I	G1	Cluster_1	gene.Cluster_A	-0.037035
TCGA-DD-A1EE	349	1	566	1	1	73	T3	N0	M0	III	G3	Cluster_2	gene.Cluster_A	0.919209
TCGA-DD-A1EF	394	1	50	0	0	57	T1	N0	M0	I	G3	Cluster_2	gene.Cluster_A	0.389018
TCGA-DD-A1EG	1372	1	570	1	1	76	T1	N0	M0	I	G3	Cluster_2	gene.Cluster_A	0.118132
TCGA-DD-A1EH	1495	0	574	1	1	23	T3	N0	M0	III	G3	Cluster_2	gene.Cluster_B	1.04787
TCGA-DD-A1EI	183	0	52	0	1	46	T1	N0	M0	I	G2	Cluster_2	gene.Cluster_A	0.679308
TCGA-DD-A1EJ	1005	1	575	1	0	71	T1	N1	M0	III	G2	Cluster_2	gene.Cluster_B	2.37197
TCGA-DD-A1EK	558	1	585	1	0	64	T4	N0	M1	IV	G2	Cluster_1	gene.Cluster_A	1.79549
TCGA-DD-A1EL	415	1	586	1	1	23	T2	N0	M0	II	G3	Cluster_2	gene.Cluster_B	5.89037
TCGA-DD-A39V	643	1	588	1	1	77	T2	NX	M0	II	G3	Cluster_1	gene.Cluster_A	-0.534748
TCGA-DD-A39W	827	1	56	0	0	29	T3	N0	M0	III	G2	Cluster_2	gene.Cluster_A	1.73208
TCGA-DD-A39X	1694	1	592	1	0	78	T1	NX	M0	I	G2	Cluster_1	gene.Cluster_A	0.192278
TCGA-DD-A39Y	171	1	56	0	1	67	T1	NX	M0	I	G3	Cluster_2	gene.Cluster_A	0.850892
TCGA-DD-A39Z	601	1	58	0	0	43	T2	NX	M0	II	G2	Cluster_1	gene.Cluster_A	-0.116941
TCGA-DD-A3A1	233	1	59	0	1	65	T3	N0	M0	III	G2	Cluster_1	gene.Cluster_A	0.721298
TCGA-DD-A3A2	2131	1	65	0	0	76	T1	N0	M0	I	G1	Cluster_1	gene.Cluster_A	0.0312223
TCGA-DD-A3A3	535	1	67	0	1	45	T1	N0	M0	I	G2	Cluster_1	gene.Cluster_A	1.79217
TCGA-DD-A3A4	612	1	601	1	1	37	T3	N0	M0	III	G3	Cluster_1	gene.Cluster_A	0.19823
TCGA-DD-A3A5	3125	1	608	1	0	66	T3	N0	M0	III	G2	Cluster_1	gene.Cluster_A	0.020101
TCGA-DD-A3A6	3258	1	79	0	0	72	T2	N0	M0	II	G2	Cluster_1	gene.Cluster_B	-0.967358
TCGA-DD-A3A7	419	1	621	1	1	67	T3	N0	M0	III	G3	Cluster_1	gene.Cluster_A	0.431308
TCGA-DD-A3A9	931	1	636	1	0	64	T4	N0	M1	IV	G2	Cluster_1	gene.Cluster_A	0.247443
TCGA-DD-A4NA	1008	0	83	0	0	67	T2	N1	M0	III	G3	Cluster_2	gene.Cluster_B	-10.0747
TCGA-DD-A4NB	989	0	636	1	1	25	T1	N0	M0	I	G2	Cluster_1	gene.Cluster_A	-0.540529
TCGA-DD-A4ND	2746	0	637	1	0	56	T1	N0	M0	I	G3	Cluster_2	gene.Cluster_B	0.952259
TCGA-DD-A4NE	660	1	638	1	0	75	T3	N0	M0	III	G3	Cluster_1	gene.Cluster_A	-0.162301
TCGA-DD-A4NF	942	0	639	1	1	72	T1	N0	M0	I	G2	Cluster_1	gene.Cluster_A	-1.01536
TCGA-DD-A4NG	802	1	639	1	1	77	T3	NX	M0	III	G2	Cluster_1	gene.Cluster_A	0.658788
TCGA-DD-A4NH	917	0	640	1	0	65	T3	N0	M0	III	G3	Cluster_2	gene.Cluster_B	4.01384
TCGA-DD-A4NI	816	0	84	0	1	67	T2	NX	M0	II	G2	Cluster_1	gene.Cluster_A	-0.130737
TCGA-DD-A4NJ	928	0	644	1	0	54	T2	N0	M0	II	G2	Cluster_2	gene.Cluster_A	0.256193
TCGA-DD-A4NK	1210	1	644	1	0	80	T3	N0	M0	III	G2	Cluster_1	gene.Cluster_A	-0.125314
TCGA-DD-A4NL	1711	0	87	0	1	46	T1	N0	M0	I	G1	Cluster_1	gene.Cluster_A	-0.015409
TCGA-DD-A4NN	899	1	655	1	0	56	T1	N0	M0	I	G3	Cluster_2	gene.Cluster_B	0.43007
TCGA-DD-A4NO	2245	0	656	1	1	65	T1	N0	M0	I	G1	Cluster_1	gene.Cluster_A	-0.664909
TCGA-DD-A4NP	3308	0	658	1	1	32	T1	N0	M0	I	G3	Cluster_1	gene.Cluster_A	-0.0846317
TCGA-DD-A4NQ	373	1	658	1	1	60	T2	N0	M0	II	G3	Cluster_1	gene.Cluster_B	3.63046
TCGA-DD-A4NS	2456	1	662	1	0	61	T1	N0	M0	I	G2	Cluster_2	gene.Cluster_B	2.01733
TCGA-DD-A4NV	2398	0	88	0	1	61	T3	N0	M0	III	G1	Cluster_1	gene.Cluster_A	-0.298248
TCGA-DD-A73A	728	0	88	0	1	71	T1	N0	M0	I	G2	Cluster_1	gene.Cluster_A	-0.0895616
TCGA-DD-A73B	283	1	688	1	0	72	T1	N0	M0	I	G2	Cluster_1	gene.Cluster_A	0.0173527
TCGA-DD-A73C	701	0	698	1	0	65	T3	N0	M0	III	G1	Cluster_1	gene.Cluster_A	-1.32693
TCGA-DD-A73D	693	0	706	1	0	68	T2	NX	MX	II	G1	Cluster_1	gene.Cluster_A	0.124516
TCGA-DD-A73E	44	0	89	0	1	66	T1	N0	M0	I	G1	Cluster_2	gene.Cluster_A	0.223515
TCGA-DD-A73F	1085	0	91	0	0	77	T1	N0	M0	I	G1	Cluster_1	gene.Cluster_A	1.17598
TCGA-DD-A73G	3478	0	91	0	0	73	T1	N0	M0	I	G3	Cluster_1	gene.Cluster_A	-1.23984
TCGA-DD-AA3A	410	1	97	0	0	81	T1	N0	MX	I	G4	Cluster_2	gene.Cluster_B	6.97147
TCGA-DD-AAC9	347	0	101	0	1	51	T1	N0	M0	I	G2	Cluster_1	gene.Cluster_A	-0.0213323
TCGA-DD-AACA	2301	0	719	1	1	65	T1	N0	M0	I	G3	Cluster_2	gene.Cluster_A	-0.0412318
TCGA-DD-AACB	2324	0	101	0	0	74	T1	N0	M0	I	G3	Cluster_2	gene.Cluster_B	0.842116
TCGA-DD-AACC	1685	1	719	1	1	61	T1	N0	M0	I	G2	Cluster_1	gene.Cluster_A	0.251802
TCGA-DD-AACD	381	1	720	1	1	48	T1	N0	M0	I	G4	Cluster_1	gene.Cluster_A	0.841592
TCGA-DD-AACE	2184	0	722	1	1	62	T1	N0	M0	I	G3	Cluster_1	gene.Cluster_A	-0.00869836
TCGA-DD-AACF	365	1	728	1	1	68	T1	N0	M0	I	G3	Cluster_1	gene.Cluster_A	-0.0620989
TCGA-DD-AACG	469	1	729	1	1	52	T2	N0	M0	II	G4	Cluster_1	gene.Cluster_A	1.29611
TCGA-DD-AACH	195	1	754	1	1	69	T2	N0	M0	II	G3	Cluster_2	gene.Cluster_B	6.04181
TCGA-DD-AACI	1618	0	756	1	1	69	T2	N0	M0	II	G3	Cluster_1	gene.Cluster_A	0.0455727
TCGA-DD-AACJ	2102	0	770	1	1	75	T2	N0	M0	II	G2	Cluster_1	gene.Cluster_A	-0.153479
TCGA-DD-AACL	107	1	102	0	0	66	T1	N0	M0	I	G3	Cluster_2	gene.Cluster_B	7.6703
TCGA-DD-AACN	1302	0	776	1	1	32	T1	N0	M0	I	G3	Cluster_2	gene.Cluster_B	0.570512
TCGA-DD-AACO	1876	0	782	1	1	40	T1	N0	M0	I	G3	Cluster_1	gene.Cluster_A	-0.130972
TCGA-DD-AACP	415	0	102	0	1	64	T1	N0	M0	I	G3	Cluster_2	gene.Cluster_B	8.82729
TCGA-DD-AACQ	432	1	799	1	1	50	T2	N0	M0	II	G3	Cluster_1	gene.Cluster_A	-0.0606956
TCGA-DD-AACS	1804	0	103	0	1	39	T1	N0	M0	I	G3	Cluster_2	gene.Cluster_A	-53.1834
TCGA-DD-AACT	1562	0	103	0	0	69	T1	N0	M0	I	G2	Cluster_1	gene.Cluster_A	0.0327943
TCGA-DD-AACU	1567	0	105	0	1	59	T1	N0	M0	I	G3	Cluster_2	gene.Cluster_A	1.33128
TCGA-DD-AACV	1531	0	816	1	1	53	T1	N0	M0	I	G3	Cluster_1	gene.Cluster_A	-0.734658
TCGA-DD-AACW	1424	0	105	0	1	43	T1	N0	M0	I	G3	Cluster_2	gene.Cluster_A	0.47252
TCGA-DD-AACX	170	0	819	1	1	66	T2	N0	M0	II	G3	Cluster_1	gene.Cluster_A	0.0600656
TCGA-DD-AACY	1450	0	827	1	1	61	T1	N0	M0	I	G3	Cluster_1	gene.Cluster_A	-0.0883446
TCGA-DD-AACZ	171	1	828	1	0	63	T1	N0	M0	I	G4	Cluster_2	gene.Cluster_A	0.507875
TCGA-DD-AAD0	137	0	829	1	0	73	T1	N0	M0	I	G2	Cluster_2	gene.Cluster_A	0.0242569
TCGA-DD-AAD1	564	0	849	1	0	51	T1	N0	M0	I	G4	Cluster_2	gene.Cluster_B	1.69544
TCGA-DD-AAD2	658	0	106	0	1	66	T1	N0	M0	I	G2	Cluster_1	gene.Cluster_A	-0.16024
TCGA-DD-AAD3	1295	0	106	0	1	43	T1	N0	M0	I	G2	Cluster_1	gene.Cluster_A	0.071495
TCGA-DD-AAD5	1345	0	875	1	1	54	T1	N0	M0	I	G3	Cluster_2	gene.Cluster_B	6.59439
TCGA-DD-AAD6	672	0	879	1	1	66	T3	N0	M0	III	G3	Cluster_1	gene.Cluster_A	0.108582
TCGA-DD-AAD8	1219	0	107	0	0	73	T1	N0	M0	I	G2	Cluster_1	gene.Cluster_A	0.675547
TCGA-DD-AADA	1233	0	109	0	0	66	T1	N0	M0	I	G3	Cluster_1	gene.Cluster_A	0.045722
TCGA-DD-AADB	1242	0	110	0	1	51	T1	N0	M0	I	G4	Cluster_2	gene.Cluster_A	1.35044
TCGA-DD-AADC	425	1	892	1	1	53	T1	N0	M0	I	G3	Cluster_2	gene.Cluster_A	3.25703
TCGA-DD-AADD	1231	0	111	0	1	51	T1	N0	M0	I	G4	Cluster_2	gene.Cluster_B	0.226752
TCGA-DD-AADF	115	1	115	0	0	64	T1	N0	M0	I	G4	Cluster_1	gene.Cluster_A	0.0806547
TCGA-DD-AADG	1145	0	898	1	1	70	T3	N0	M0	III	G3	Cluster_1	gene.Cluster_A	0.0558955
TCGA-DD-AADI	1085	0	116	0	0	43	T1	N0	M0	I	G3	Cluster_2	gene.Cluster_A	-0.268911
TCGA-DD-AADJ	1066	0	117	0	0	70	T1	N0	M0	I	G3	Cluster_1	gene.Cluster_A	0.960971
TCGA-DD-AADK	1049	0	119	0	0	68	T2	N0	M0	II	G3	Cluster_1	gene.Cluster_A	0.361962
TCGA-DD-AADL	636	0	120	0	1	58	T1	N0	M0	I	G4	Cluster_1	gene.Cluster_A	0.662016
TCGA-DD-AADN	898	0	125	0	1	59	T1	NX	MX	I	G4	Cluster_1	gene.Cluster_A	0.16582
TCGA-DD-AADO	453	0	126	0	1	55	T1	N0	M0	I	G3	Cluster_1	gene.Cluster_A	0.30364
TCGA-DD-AADP	458	0	127	0	1	45	T1	N0	M0	I	G3	Cluster_1	gene.Cluster_A	-0.669931
TCGA-DD-AADQ	436	0	129	0	1	59	T2	N0	M0	II	G3	Cluster_1	gene.Cluster_A	0.0240598
TCGA-DD-AADR	2028	0	903	1	1	58	T1	N0	M0	I	G3	Cluster_1	gene.Cluster_A	0.133224
TCGA-DD-AADS	474	0	129	0	1	63	T1	N0	M0	I	G2	Cluster_1	gene.Cluster_A	0.162228
TCGA-DD-AADU	554	0	130	0	1	60	T2	N0	M0	II	G3	Cluster_1	gene.Cluster_A	0.0842724
TCGA-DD-AADV	574	0	133	0	1	50	T1	N0	M0	I	G3	Cluster_1	gene.Cluster_B	0.0394942
TCGA-DD-AADW	587	0	906	1	1	48	T1	N0	M0	I	G3	Cluster_2	gene.Cluster_B	0.660439
TCGA-DD-AADY	555	0	144	0	0	55	T1	N0	M0	I	G2	Cluster_2	gene.Cluster_A	0.138486
TCGA-DD-AAE0	555	0	145	0	0	45	T3	N0	M0	III	G4	Cluster_2	gene.Cluster_B	0.485687
TCGA-DD-AAE1	552	0	149	0	1	52	T1	N0	M0	I	G3	Cluster_1	gene.Cluster_A	0.316681
TCGA-DD-AAE2	638	0	150	0	1	51	T1	N0	M0	I	G3	Cluster_1	gene.Cluster_A	0.0505586
TCGA-DD-AAE3	566	0	151	0	1	50	T1	N0	M0	I	G2	Cluster_1	gene.Cluster_A	0.0867364
TCGA-DD-AAE4	608	0	910	1	0	49	T1	N0	M0	I	G1	Cluster_1	gene.Cluster_A	0.0305649
TCGA-DD-AAE6	141	0	912	1	0	59	T1	N0	M0	I	G2	Cluster_1	gene.Cluster_A	-0.0217714
TCGA-DD-AAE7	644	0	151	0	1	72	T1	N0	M0	I	G2	Cluster_1	gene.Cluster_A	0.162369
TCGA-DD-AAE9	722	0	153	0	1	69	T1	N0	M0	I	G3	Cluster_1	gene.Cluster_A	0.338334
TCGA-DD-AAEA	575	0	153	0	1	65	T1	N0	M0	I	G3	Cluster_1	gene.Cluster_A	0.0818616
TCGA-DD-AAEB	478	0	158	0	1	60	T1	N0	M0	I	G2	Cluster_1	gene.Cluster_A	0.146293
TCGA-DD-AAED	763	0	990	1	1	51	T1	N0	M0	I	G3	Cluster_1	gene.Cluster_A	0.271952
TCGA-DD-AAEE	810	0	1008	1	1	55	T1	N0	M0	I	G4	Cluster_1	gene.Cluster_A	0.304693
TCGA-DD-AAEG	719	0	159	0	0	59	T1	N0	M0	I	G3	Cluster_1	gene.Cluster_A	1.42055
TCGA-DD-AAEH	784	0	1030	1	1	73	T1	N0	M0	I	G2	Cluster_1	gene.Cluster_A	-0.209863
TCGA-DD-AAEI	1531	0	1032	1	1	72	T1	N0	M0	I	G2	Cluster_1	gene.Cluster_A	0.0109138
TCGA-DD-AAEK	1067	0	161	0	1	51	T2	N0	M0	II	G3	Cluster_1	gene.Cluster_A	0.146414
TCGA-DD-AAVP	2752	0	1049	1	1	48	T1	N0	M0	I	G1	Cluster_2	gene.Cluster_A	-0.730742
TCGA-DD-AAVQ	2728	0	1066	1	1	38	T1	N0	M0	I	G2	Cluster_1	gene.Cluster_A	-0.294325
TCGA-DD-AAVR	2513	0	161	0	1	44	T1	N0	M0	I	G2	Cluster_1	gene.Cluster_A	0.219041
TCGA-DD-AAVS	1823	0	166	0	1	56	T1	N0	M0	I	G2	Cluster_2	gene.Cluster_A	0.0773877
TCGA-DD-AAVU	2202	0	1067	1	1	46	T2	N0	M0	II	G2	Cluster_1	gene.Cluster_A	0.117096
TCGA-DD-AAVV	2455	0	167	0	1	56	T2	N0	M0	II	G3	Cluster_1	gene.Cluster_A	0.148942
TCGA-DD-AAVW	2317	0	168	0	1	35	T1	N0	M0	I	G2	Cluster_1	gene.Cluster_A	-0.0946508
TCGA-DD-AAVX	1718	0	1083	1	1	38	T2	N0	M0	II	G2	Cluster_1	gene.Cluster_A	-1.18524
TCGA-DD-AAVY	1970	0	169	0	1	56	T3	N0	M0	III	G2	Cluster_2	gene.Cluster_A	0.0699895
TCGA-DD-AAVZ	1900	0	171	0	1	38	T1	N0	M0	I	G2	Cluster_2	gene.Cluster_A	-37.956
TCGA-DD-AAW0	2015	0	175	0	1	54	T1	N0	M0	I	G2	Cluster_1	gene.Cluster_A	-0.294014
TCGA-DD-AAW1	1989	0	179	0	1	55	T3	N0	M0	III	G2	Cluster_1	gene.Cluster_A	-0.809328
TCGA-DD-AAW2	1855	0	1085	1	1	69	T1	N0	M0	I	G2	Cluster_1	gene.Cluster_A	0.299605
TCGA-DD-AAW3	1633	0	179	0	1	69	T1	N0	M0	I	G2	Cluster_1	gene.Cluster_A	-0.00435806
TCGA-ED-A459	910	0	180	0	1	47	T2	N0	M0	II	G2	Cluster_1	gene.Cluster_A	-0.417659
TCGA-ED-A4XI	819	0	180	0	1	58	T2	N0	M0	II	G3	Cluster_1	gene.Cluster_A	-0.178061
TCGA-ED-A5KG	854	0	1085	1	0	60	T2	N0	M0	II	G2	Cluster_2	gene.Cluster_B	-2.63091
TCGA-ED-A627	423	0	182	0	1	74	T1	NX	M0	I	G2	Cluster_1	gene.Cluster_A	0.70306
TCGA-ED-A66X	406	0	1091	1	1	35	T3	N0	M0	III	G3	Cluster_2	gene.Cluster_A	0.663635
TCGA-ED-A66Y	296	1	183	0	0	51	T3	N0	M0	III	G3	Cluster_2	gene.Cluster_B	1.31602
TCGA-ED-A7PY	390	0	190	0	0	20	T2	NX	M0	II	G3	Cluster_1	gene.Cluster_A	-0.140135
TCGA-ED-A7XO	427	0	1097	1	1	29	T3	N0	M0	III	G2	Cluster_1	gene.Cluster_A	0.0016584
TCGA-ED-A7XP	400	0	1098	1	0	53	T2	N0	M0	II	G3	Cluster_1	gene.Cluster_A	0.287082
TCGA-ED-A82E	408	0	195	0	0	60	T3	N0	M0	III	G2	Cluster_2	gene.Cluster_B	0.378068
TCGA-ED-A8O5	406	0	198	0	0	59	T3	N0	M0	III	G3	Cluster_1	gene.Cluster_A	0.776456
TCGA-ED-A8O6	56	1	199	0	0	50	T3	N0	M0	III	G3	Cluster_2	gene.Cluster_B	1.38139
TCGA-EP-A12J	570	0	205	0	1	62	T1	NX	MX	I	G1	Cluster_2	gene.Cluster_A	-0.117988
TCGA-EP-A26S	608	0	209	0	1	70	T1	N0	MX	I	G2	Cluster_1	gene.Cluster_A	0.179095
TCGA-EP-A2KA	627	1	1117	1	0	52	T3	NX	MX	III	G3	Cluster_1	gene.Cluster_A	0.384367
TCGA-EP-A2KB	596	1	1130	1	0	46	T1	NX	MX	I	G2	Cluster_1	gene.Cluster_A	0.194359
TCGA-EP-A3JL	303	0	219	0	1	76	T1	NX	MX	I	G2	Cluster_1	gene.Cluster_A	-13.3969
TCGA-EP-A3RK	363	0	1149	1	1	73	T3	NX	MX	III	G2	Cluster_2	gene.Cluster_A	1.96588
TCGA-ES-A2HS	688	1	220	0	1	80	T1	NX	MX	I	G2	Cluster_1	gene.Cluster_A	0.0391619
TCGA-ES-A2HT	438	1	221	0	1	54	T1	NX	MX	I	G2	Cluster_1	gene.Cluster_A	0.00337295
TCGA-FV-A2QQ	729	0	223	0	1	80	T1	N0	MX	I	G2	Cluster_2	gene.Cluster_A	-0.273552
TCGA-FV-A2QR	581	1	1229	1	1	75	T1	N0	M0	I	G1	Cluster_1	gene.Cluster_A	0.00591336
TCGA-FV-A3I0	848	0	1231	1	0	76	T2	NX	M0	II	G2	Cluster_2	gene.Cluster_B	-27.563
TCGA-FV-A3I1	247	1	224	0	0	81	T2	N0	MX	II	G2	Cluster_2	gene.Cluster_A	1.43342
TCGA-FV-A3R3	366	1	229	0	0	38	T1	NX	MX	I	G2	Cluster_1	gene.Cluster_A	-0.110591
TCGA-FV-A4ZP	2486	1	1233	1	1	78	T3	NX	M0	III	G2	Cluster_2	gene.Cluster_B	2.16534
TCGA-G3-A25S	416	1	1242	1	1	64	T1	N0	M0	I	G2	Cluster_1	gene.Cluster_A	-0.181597
TCGA-G3-A25T	1553	0	1279	1	0	45	T3	N0	M0	III	G2	Cluster_1	gene.Cluster_B	2.10645
TCGA-G3-A25U	1636	0	240	0	0	63	T1	N0	M0	I	G3	Cluster_1	gene.Cluster_A	-0.223653
TCGA-G3-A25V	860	0	1286	1	1	68	T1	N0	M0	I	G2	Cluster_1	gene.Cluster_A	0.512268
TCGA-G3-A25X	1779	0	247	0	1	73	T2	N0	M0	II	G3	Cluster_1	gene.Cluster_B	0.762584
TCGA-G3-A25Y	452	1	1295	1	0	52	T1	N0	M0	I	G3	Cluster_2	gene.Cluster_B	0.678055
TCGA-G3-A25Z	655	0	252	0	1	58	T1	N0	M0	I	G2	Cluster_1	gene.Cluster_A	0.146371
TCGA-G3-A3CG	673	0	1351	1	1	80	T1	N0	M0	I	G2	Cluster_1	gene.Cluster_A	-0.41647
TCGA-G3-A3CH	780	0	1397	1	1	53	T3	N0	M0	III	G2	Cluster_1	gene.Cluster_A	-0.0107036
TCGA-G3-A3CI	180	0	254	0	1	71	T1	N0	M0	I	G2	Cluster_1	gene.Cluster_A	-5.00547
TCGA-G3-A3CJ	594	0	1424	1	1	52	T2	N0	M0	II	G2	Cluster_1	gene.Cluster_A	-0.0582367
TCGA-G3-A3CK	585	0	258	0	1	61	T1	N0	M0	I	G2	Cluster_1	gene.Cluster_A	0.19596
TCGA-G3-A5SI	768	1	1432	1	1	44	T2	N0	M0	II	G2	Cluster_1	gene.Cluster_A	-0.177412
TCGA-G3-A5SJ	698	0	1452	1	1	59	T1	NX	M0	I	G2	Cluster_2	gene.Cluster_B	-13.1801
TCGA-G3-A5SK	744	0	1453	1	1	58	T1	NX	M0	I	G1	Cluster_1	gene.Cluster_A	0.0528083
TCGA-G3-A5SL	621	0	260	0	1	70	T2	NX	M0	II	G2	Cluster_1	gene.Cluster_A	0.0874814
TCGA-G3-A5SM	520	0	1509	1	1	58	T2	NX	M0	II	G3	Cluster_1	gene.Cluster_A	0.0610863
TCGA-G3-A6UC	671	0	1562	1	1	65	T3	N0	M0	III	G2	Cluster_1	gene.Cluster_A	-0.24105
TCGA-G3-A7M5	447	0	260	0	1	76	T1	NX	MX	I	G2	Cluster_1	gene.Cluster_A	0.602355
TCGA-G3-A7M6	632	0	1567	1	0	60	T1	NX	MX	I	G3	Cluster_2	gene.Cluster_B	-167.891
TCGA-G3-A7M7	361	0	261	0	1	65	T1	NX	MX	I	G1	Cluster_1	gene.Cluster_A	-0.122994
TCGA-G3-A7M8	430	0	262	0	1	31	T1	NX	MX	I	G1	Cluster_1	gene.Cluster_A	-1.02866
TCGA-G3-A7M9	56	1	263	0	1	70	T3	NX	MX	III	G2	Cluster_2	gene.Cluster_B	41.2849
TCGA-G3-AAUZ	480	0	265	0	1	48	T1	N0	M0	I	G2	Cluster_1	gene.Cluster_A	0.0737352
TCGA-G3-AAV0	476	0	270	0	1	58	T1	N0	M0	I	G2	Cluster_1	gene.Cluster_A	-0.244253
TCGA-G3-AAV1	359	1	1630	1	1	51	T4	N0	M0	III	G3	Cluster_1	gene.Cluster_A	0.178722
TCGA-G3-AAV2	372	0	273	0	1	50	T1	N0	M0	I	G1	Cluster_1	gene.Cluster_A	0.0209419
TCGA-G3-AAV3	412	0	278	0	0	58	T2	N0	M0	II	G2	Cluster_1	gene.Cluster_A	-0.614905
TCGA-G3-AAV5	354	0	1633	1	1	67	T2	N0	M0	II	G2	Cluster_2	gene.Cluster_A	0.377354
TCGA-G3-AAV6	65	1	1636	1	0	53	T3	N0	M0	III	G3	Cluster_2	gene.Cluster_B	13.1022
TCGA-G3-AAV7	361	0	291	0	1	38	T2	N0	M0	II	G2	Cluster_2	gene.Cluster_B	5.6267
TCGA-GJ-A3OU	879	0	1676	1	1	59	T1	NX	MX	I	G2	Cluster_2	gene.Cluster_A	-0.575671
TCGA-GJ-A6C0	31	1	293	0	0	75	T2	NX	MX	II	G2	Cluster_1	gene.Cluster_B	5.19735
TCGA-GJ-A9DB	67	1	293	0	1	68	T1	N0	MX	I	G2	Cluster_2	gene.Cluster_B	2.65292
TCGA-HP-A5MZ	91	1	296	0	1	78	T1	NX	M0	I	G2	Cluster_1	gene.Cluster_A	-0.0123983
TCGA-K7-A5RF	631	0	1711	1	1	64	T1	NX	MX	I	G1	Cluster_1	gene.Cluster_A	0.515798
TCGA-K7-A5RG	519	0	296	0	1	66	T1	NX	MX	I	G1	Cluster_1	gene.Cluster_B	2.42019
TCGA-K7-A6G5	512	0	297	0	1	66	T1	N0	MX	I	G2	Cluster_1	gene.Cluster_A	0.105206
TCGA-K7-AAU7	359	0	1731	1	1	61	T2	NX	MX	II	G2	Cluster_2	gene.Cluster_B	6.976
TCGA-KR-A7K0	65	1	299	0	1	65	T1	N0	M0	I	G1	Cluster_1	gene.Cluster_A	0.125597
TCGA-KR-A7K2	829	0	301	0	1	64	T1	N0	M0	I	G1	Cluster_1	gene.Cluster_A	-0.664753
TCGA-KR-A7K7	951	0	1779	1	0	61	T2	N0	M0	II	G1	Cluster_1	gene.Cluster_A	1.07979
TCGA-KR-A7K8	906	0	301	0	1	57	T1	N0	M0	I	G1	Cluster_1	gene.Cluster_A	-3.33393
TCGA-LG-A6GG	387	0	303	0	0	79	T2	NX	M0	II	G2	Cluster_1	gene.Cluster_A	0.834595
TCGA-LG-A9QC	425	0	308	0	1	48	T1	NX	M0	I	G2	Cluster_2	gene.Cluster_A	0.0536907
TCGA-LG-A9QD	366	0	1804	1	1	68	T3	N0	M0	III	G2	Cluster_1	gene.Cluster_A	-0.31304
TCGA-MI-A75C	291	0	312	0	1	64	T1	N0	M0	I	G3	Cluster_1	gene.Cluster_A	0.24699
TCGA-MI-A75E	507	0	312	0	1	61	T4	N0	M0	III	G2	Cluster_1	gene.Cluster_A	0.251395
TCGA-MI-A75G	698	0	314	0	1	63	T2	N0	M0	II	G2	Cluster_1	gene.Cluster_A	-0.504813
TCGA-MR-A520	229	0	315	0	1	58	T1	NX	MX	I	G1	Cluster_1	gene.Cluster_A	-0.674969
TCGA-MR-A8JO	330	0	320	0	1	34	T1	N0	MX	I	G3	Cluster_1	gene.Cluster_A	-1.50875
TCGA-NI-A4U2	1791	1	1939	1	1	71	T3	NX	MX	III	G1	Cluster_1	gene.Cluster_A	-0.335405
TCGA-NI-A8LF	799	0	321	0	1	74	T1	NX	MX	I	G3	Cluster_1	gene.Cluster_A	-0.465502
TCGA-O8-A75V	538	0	322	0	1	54	T1	NX	MX	I	G2	Cluster_1	gene.Cluster_A	0.062132
TCGA-PD-A5DF	639	1	328	0	0	58	T4	N0	M0	III	G2	Cluster_1	gene.Cluster_A	0.134257
TCGA-QA-A7B7	94	0	1970	1	1	48	T2	NX	MX	II	G2	Cluster_2	gene.Cluster_B	3.79109
TCGA-RC-A7S9	640	0	344	0	0	47	T1	N0	M0	I	G3	Cluster_1	gene.Cluster_A	-0.259794
TCGA-RC-A7SB	588	0	345	0	1	53	T2	N0	M0	II	G2	Cluster_1	gene.Cluster_B	-2.31765
TCGA-RC-A7SF	579	0	1989	1	1	66	T1	N0	M0	I	G2	Cluster_1	gene.Cluster_A	-0.0505809
TCGA-RC-A7SH	468	0	2015	1	1	42	T2	N0	M0	II	G3	Cluster_1	gene.Cluster_A	-0.159959
TCGA-RC-A7SK	472	0	2057	1	1	59	T1	N0	M0	I	G3	Cluster_1	gene.Cluster_A	-1.16484
TCGA-RG-A7D4	1098	0	347	0	1	69	T2	N0	M0	II	G2	Cluster_2	gene.Cluster_A	-1.13989
TCGA-UB-A7MA	848	0	2131	1	0	62	T2	N0	M0	II	G2	Cluster_2	gene.Cluster_B	0.596649
TCGA-UB-A7MB	601	0	2133	1	1	24	T2	NX	MX	II	G3	Cluster_2	gene.Cluster_A	-0.205203
TCGA-UB-A7MC	500	0	2189	1	1	59	T3	N0	MX	III	G3	Cluster_2	gene.Cluster_A	0.560001
TCGA-UB-A7MD	52	1	350	0	1	67	T1	N0	MX	I	G3	Cluster_1	gene.Cluster_A	0.556478
TCGA-UB-A7ME	486	0	355	0	1	51	T1	NX	MX	I	G2	Cluster_2	gene.Cluster_A	-16.898
TCGA-UB-A7MF	214	1	2301	1	1	56	T3	NX	MX	III	G2	Cluster_1	gene.Cluster_A	0.149895
TCGA-UB-AA0U	327	0	2317	1	1	60	T2	NX	MX	II	G2	Cluster_2	gene.Cluster_A	0.165007
TCGA-WJ-A86L	345	0	357	0	0	68	T1	NX	MX	I	G2	Cluster_1	gene.Cluster_A	0.613923
TCGA-WQ-AB4B	395	0	2324	1	1	62	T2	NX	M0	II	G2	Cluster_1	gene.Cluster_A	0.0245255
TCGA-WX-AA44	615	0	2398	1	0	64	T1	NX	MX	I	G3	Cluster_2	gene.Cluster_A	1.11195
TCGA-WX-AA46	756	0	359	0	1	61	T2	NX	MX	II	G1	Cluster_1	gene.Cluster_A	-0.369219
TCGA-WX-AA47	556	1	2455	1	0	33	T3	NX	MX	III	G2	Cluster_1	gene.Cluster_A	-0.0336223
TCGA-XR-A8TC	1339	0	2513	1	0	43	T1	NX	MX	I	G2	Cluster_1	gene.Cluster_A	0.196026
TCGA-XR-A8TD	1030	0	361	0	0	49	T3	N0	M0	III	G3	Cluster_1	gene.Cluster_A	0.0461523
TCGA-XR-A8TE	925	0	3258	1	1	16	T3	N0	MX	III	G1	Cluster_1	gene.Cluster_A	1.87052
TCGA-XR-A8TF	693	1	3478	1	1	74	T1	NX	MX	I	G1	Cluster_2	gene.Cluster_A	0.626045
TCGA-XR-A8TG	898	0	3675	1	1	58	T1	NX	M0	I	G2	Cluster_2	gene.Cluster_A	-50.364
TCGA-YA-A8S7	412	1	0	1	1	68	T3	N0	MX	III	G3	Cluster_2	gene.Cluster_B	3.98996
TCGA-ZS-A9CD	1386	1	0	1	1	73	T2	NX	MX	II	G2	Cluster_1	gene.Cluster_A	0.0605761
TCGA-ZS-A9CE	1241	0	0	1	0	79	T2	NX	MX	II	G1	Cluster_1	gene.Cluster_A	0.113577
TCGA-ZS-A9CF	2412	0	0	1	1	64	T2	NX	MX	II	G2	Cluster_1	gene.Cluster_A	-0.157131
TCGA-ZS-A9CG	341	0	382	0	1	55	T2	NX	MX	II	G2	Cluster_1	gene.Cluster_A	0.0413239
