# Supplementary material for: Analysis of Multi-Layer RNA Modification Patterns for the Characterization of Tumor Immune Microenvironment in Hepatocellular Carcinoma
Source: Front Cell Dev Biol. 2021 Nov 10;9:761391. doi: 10.3389/fcell.2021.761391 (PMC8631434; doi:10.3389/fcell.2021.761391)
Supplement: Supplementary file 3 [file Table1.XLSX]

## Sheet: Table S1
Table S1: Summary of RNA Modification Writers
Type	Writer
m6A	METTL3
m6A	METTL14
m6A	WTAP
m6A	RBM15
m6A	RBM15B
m6A	ZC3H13
m6A	KIAA1429
m1A	TRMT61A
m1A	TRMT10C
m1A	TRMT61B
m1A	TRMT6
APA	CPSF1
APA	CPSF2
APA	CPSF3
APA	CPSF4
APA	CSTF1
APA	CSTF2
APA	CSTF3
APA	CFI
APA	PCF11
APA	CLP1
APA	NUDT21
APA	PABPN1
A-I	ADAR
A-I	ADARB1
A-I	ADARB2
